# Supplementary material for: Community estimate of global glacier mass changes from 2000 to 2023
Source: Nature. 2025 Feb 19;639(8054):382–8. doi: 10.1038/s41586-024-08545-z (PMC11903323; doi:10.1038/s41586-024-08545-z)
Supplement: Supplementary file 3 — Source Data Fig. 1 [file 41586_2024_8545_MOESM3_ESM.xlsx]

## Sheet: Figure 1
## Northern Hemisphere regions GlaMBIE and per-method mass change results by hydrological year
start_date	end_date	ALA_glambie_mwe	ALA_glambie_gt	ALA_alt_mwe	ALA_demdiff_mwe	ALA_grace_mwe	ACN_glambie_mwe	ACN_glambie_gt	ACN_alt_mwe	ACN_demdiff_mwe	ACN_grace_mwe	ACS_glambie_mwe	ACS_glambie_gt	ACS_alt_mwe	ACS_demdiff_mwe	ACS_grace_mwe	ISL_glambie_mwe	ISL_glambie_gt	ISL_alt_mwe	ISL_demdiff_mwe	ISL_grace_mwe	SJM_glambie_mwe	SJM_glambie_gt	SJM_alt_mwe	SJM_demdiff_mwe	SJM_grace_mwe	RUA_glambie_mwe	RUA_glambie_gt	RUA_alt_mwe	RUA_demdiff_mwe	RUA_grace_mwe	WNA_glambie_mwe	WNA_glambie_gt	WNA_alt_mwe	WNA_demdiff_mwe	GRL_glambie_mwe	GRL_glambie_gt	GRL_alt_mwe	GRL_demdiff_mwe	ASC_glambie_mwe	ASC_glambie_gt	ASC_alt_mwe	ASC_demdiff_mwe	ASW_glambie_mwe	ASW_glambie_gt	ASW_alt_mwe	ASW_demdiff_mwe	ASE_glambie_mwe	ASE_glambie_gt
1999.75	2000.75	0.38694	34.7013		0.255289		-0.498841	-52.2307		-0.51716		-0.817535	-33.3204		-0.890509		-1.10536	-12.1337		-1.19245		0.173025	5.94571		0.163298		0.157434	8.10282		0.189661		0.947025	13.7689		0.849647	-0.522883	-46.6749		-0.580172	0.143169	7.09768	0.154018	0.132321	0.310605	10.3857	0.257639	0.363571	-0.0764839	-1.13805
2000.75	2001.75	-0.104112	-9.29373		-0.235763		-0.227143	-23.7661		-0.245462		-0.54168	-22.0597		-0.614654		-0.793647	-8.68052		-0.880739		-0.392065	-13.4381		-0.401793		-0.339476	-17.4582		-0.307249		-0.640787	-9.26635		-0.738165	-0.360247	-31.893	-0.276357	-0.444136	-0.317078	-15.6912	-0.314033	-0.320124	-0.166837	-5.55847	-0.201997	-0.131678	-0.580527	-8.59797
2001.75	2002.75	-0.419623	-37.284		-0.551274		0.0516094	5.39614		0.0332908		-0.119971	-4.88187		-0.192946		-0.713868	-7.7796		-0.800961		-0.160172	-5.47583		-0.169899		-0.105304	-5.41114		-0.0730768		0.137096	1.97181		0.0397182	0.0455336	3.99774	0.122065	-0.0309979	-0.17533	-8.66103	-0.172279	-0.178381	0.0192847	0.640178	-0.0160023	0.0545717	-0.458632	-6.76096
2002.75	2003.75	-0.843976	-74.638		-0.727324	-0.994729	-0.149228	-15.5919	-0.0858888	-0.156056	-0.205739	-0.270598	-11.0023	-0.130955	-0.390917	-0.289922	-1.02458	-11.125		-1.17078	-0.877316	-0.595889	-20.3193		-0.375076	-0.822791	-0.193823	-9.95178		-0.273771	-0.120519	-0.829271	-11.8623		-0.926649	0.290663	25.3063	-0.0700526	0.651378	0.223337	11.0127	0.226393	0.220281	-0.462343	-15.2923	-0.497759	-0.426927	-0.525383	-7.7087
2003.75	2004.75	-1.69097	-148.841		-1.83377	-1.58227	0.139105	14.524	0.177195	0.127389	0.112732	0.0861675	3.50071	0.192016	-0.0825701	0.149057	-1.34107	-14.5082		-1.35516	-1.32592	-0.383983	-13.0597	-0.354857	-0.534196	-0.262895	-0.45699	-23.4452	-0.468253	-0.41652	-0.486197	-1.12229	-15.966		-1.21967	-0.418801	-36.1554	-0.272835	-0.564768	0.00126415	0.0622232	0.0608833	-0.058355	-0.413033	-13.6116	-0.376694	-0.449372	-0.706148	-10.3122
2004.75	2005.75	-0.842899	-73.8431		-1.21824	-0.501655	-0.331917	-34.6313	-0.321206	-0.30102	-0.373526	-0.673428	-27.3372	-0.603715	-0.586577	-0.829991	-1.62329	-17.497		-1.31313	-1.9324	-0.32369	-10.9806	-0.277614	-0.412612	-0.280844	-0.375791	-19.2639	-0.370413	-0.322052	-0.434909	-1.58806	-22.4681		-1.68544	-0.73271	-62.7179	-0.465973	-0.999448	0.0637392	3.1317	0.108152	0.0193266	0.326704	10.7273	0.348845	0.304564	-0.272001	-3.95339
2005.75	2006.75	-0.279333	-24.3553		-0.430384	-0.162383	-0.0957704	-9.98539	-0.0850516	-0.0632291	-0.139031	-0.39746	-16.1216	-0.327691	-0.330246	-0.534443	-0.594411	-6.38339		-0.991734	-0.196033	-0.0609764	-2.06314	-0.0147808	-0.21067	0.0425217	0.0534686	2.73872	0.0588512	-0.131062	0.232617	-0.842589	-11.8551		-0.939966	-0.111971	-9.50227	-0.340563	0.116621	-0.496793	-24.3649	-0.4523	-0.541285	-0.823738	-26.948	-0.801516	-0.845961	-0.812699	-11.756
2006.75	2007.75	-0.600405	-52.1008		-0.444355	-0.790556	-0.604757	-63.0099	-0.59403	-0.548127	-0.672112	-0.828479	-33.5773	-0.758654	-0.877213	-0.84957	-0.940343	-10.061		-0.805024	-1.07461	-0.191105	-6.44924	-0.144789	-0.176581	-0.251945	-0.358642	-18.3553	-0.353255	-0.08607	-0.6366	0.201866	2.82445		0.104488	-0.570813	-48.0226	-0.354299	-0.787327	-0.330983	-16.2036	-0.28641	-0.375557	-0.539796	-17.594	-0.517492	-0.5621	-0.363831	-5.23784
2007.75	2008.75	0.561958	48.5313		0.730403	0.359412	-0.53707	-55.9182	-0.526336	-0.622193	-0.462681	-0.848277	-34.3521	-0.778396	-0.966861	-0.799574	-1.27899	-13.6335		-1.01339	-1.54353	0.27447	9.23842	0.320908	0.114449	0.388055	0.0366634	1.87493	0.0420547	0.19609	-0.128154	0.323567	4.50196		0.22619	-0.381835	-31.8438	-0.50491	-0.25876	-0.638575	-31.2056	-0.593921	-0.683228	-0.68094	-22.1124	-0.658553	-0.703327	-0.435794	-6.24376
2008.75	2009.75	-1.08497	-93.2485		-1.03776	-1.16627	-0.499124	-51.9308	-0.488383	-0.440748	-0.568243	-0.966155	-39.0942	-0.896217	-0.779	-1.22325	-0.00764573	-0.0811971		-0.431735	0.417499	-0.195498	-6.56307	-0.148939	-0.285476	-0.152079	-0.000851039	-0.0434862	0.00454457	-0.18129	0.174192	-0.858674	-11.88		-0.956052	-0.562357	-46.4862	-0.665352	-0.459362	0.395729	19.3033	0.383394	0.408064	0.489056	15.8223	0.438304	0.539808	-0.382551	-5.45452
2009.75	2010.75	-0.798113	-68.2634		-0.756101	-0.874226	-0.282175	-29.3379	-0.261292	-0.292214	-0.29302	-0.796396	-32.1991	-0.69804	-0.722327	-0.968821	-2.95876	-31.3044		-2.76932	-3.14715	-0.0150152	-0.502753		-0.0397081	0.00358867	0.0554412	2.83064		-0.00404297	0.108282	0.239457	3.29424		0.142079	-0.741369	-60.7402	-0.406843	-1.07589	-0.144125	-7.01751	-0.133647	-0.154602	0.320331	10.325	0.306616	0.334047	-0.435568	-6.18038
2010.75	2011.75	-0.877496	-74.6889	-1.16629	-1.11476	-0.351444	-0.838284	-87.0953	-0.843784	-0.879439	-0.79163	-1.07217	-43.3141	-0.896716	-1.38162	-0.93818	-0.952102	-10.0357	-1.65714	-0.352164	-0.847006	-0.52529	-17.542	-0.356311	-0.64583	-0.573729	-0.452366	-23.0776	-0.304679	-0.524618	-0.5278	0.858998	11.7502		0.76162	-0.960246	-77.9684	-0.599429	-1.32106	0.0389241	1.89179	0.0494205	0.0284277	0.116	3.72499	0.102233	0.129767	0.157413	2.22271
2011.75	2012.75	0.908107	76.9175	1.02487	0.523602	1.17585	-0.641897	-66.6441	-0.469604	-0.781141	-0.674947	-0.866065	-34.9595	-0.818813	-1.21305	-0.566335	-0.556925	-5.84819	-1.14664	-0.795614	0.271482	0.0944009	3.1442	0.203433	-0.0657897	0.145559	-0.20061	-10.226	-0.18833	-0.0380142	-0.375486	0.462517	6.29058		0.36514	-0.576125	-46.3566	-0.6424	-0.50985	-0.180404	-8.75204	0.0190756	-0.379883	-0.142712	-4.56554	0.0363988	-0.321822	-0.489728	-6.88124
2012.75	2013.75	-1.35722	-114.394	-1.21311	-1.45009	-1.40845	0.143997	14.9397	0.0590464	0.159243	0.2137	-0.194631	-7.85008	-0.286483	-0.0612828	-0.236126	-0.28546	-2.98624	0.163526	-0.435238	-0.58467	-0.874755	-29.0584	-1.0812	-0.727515	-0.815548	-0.488751	-24.8936	-0.640304	-0.573486	-0.252463	-1.36176	-18.4145	-1.19202	-1.53151	-0.359001	-28.6229	-0.144742	-0.573259	-0.268975	-13.0251	-0.409491	-0.128459	-0.420001	-13.3858	-0.580906	-0.259095	-0.489173	-6.83967
2013.75	2014.75	-1.13139	-94.8908	-1.32768	-1.13927	-0.927232	-0.251875	-26.1136	-0.291231	-0.110864	-0.353529	-0.471677	-19.0089	-0.221963	-0.379609	-0.813459	-0.407155	-4.24314	-0.27716	-0.833896	-0.110409	-0.473186	-15.6771	-0.813398	-0.0340745	-0.572085	0.0536396	2.72982	0.273036	0.0018016	-0.113919	-1.12501	-15.1251	-0.954282	-1.29575	-0.0960289	-7.58589	-0.247014	0.0549564	-0.060053	-2.90276	0.235765	-0.355871	-0.058751	-1.86537	0.0680781	-0.18558	-0.514461	-7.15773
2014.75	2015.75	-1.19098	-99.3941	-1.14887	-1.18453	-1.23953	-0.597111	-61.8629	-0.642906	-0.590538	-0.55789	-0.653867	-26.3299	-0.695596	-0.951339	-0.314666	0.927617	9.63029	1.22424	0.864188	0.694427	-0.339308	-11.2117	-0.0675421	-0.481344	-0.469037	-0.430454	-21.8889	-0.554327	-0.330601	-0.406433	-2.20394	-29.4583	-2.15856	-2.24933	0.128007	10.0182	-0.149553	0.405568	-0.396992	-19.1541	-0.480501	-0.313482	-0.0325579	-1.02981	0.0528138	-0.11793	-0.498016	-6.89454
2015.75	2016.75	-0.92816	-77.0751	-1.18628	-0.961671	-0.636523	-0.154673	-16.0133	-0.046375	-0.393719	-0.0239242	-0.703323	-28.2985	-0.716883	-0.864261	-0.528826	-1.08376	-11.2083	-0.824266	-0.98814	-1.43888	-0.734668	-24.2109	-0.556244	-0.776916	-0.870844	-0.711558	-36.1541	-0.689166	-0.586948	-0.858562	-0.80712	-10.725	-0.761466	-0.852774	-0.766548	-59.4296	-0.477705	-1.05539	-0.211578	-10.1895	-0.504343	0.0811882	-0.365198	-11.5072	-0.696075	-0.0343205	-0.206312	-2.84194
2016.75	2017.75	-0.943328	-77.9432	-0.730157	-1.2291	-0.87073	0.115736	11.9737	0.177888	0.122164	0.0471574	-0.208704	-8.39047	-0.175907	-0.190915	-0.25929	-0.0171277	-0.176456	0.296343	-0.321682	-0.0260437	-0.553306	-18.1854	-0.704296	-0.38488	-0.570742	-0.203446	-10.3286	-0.101493	-0.237266	-0.271578	-0.252266	-3.33237	-0.206342	-0.29819	-0.079171	-6.07998	0.0296268	-0.187969	0.0264977	1.27378	0.484626	-0.431631	-0.0800997	-2.51425	0.137913	-0.298112	-1.43202	-19.6272
2017.75	2018.75	-1.3491	-110.911	-1.29935	-1.47183	-1.27614	0.0930019	9.61487	0.0778749	0.180273	0.0208578	0.103721	4.16649	0.30437	-0.0331643	0.0399573	-0.247935	-2.54447	-0.530586	0.0471264	-0.260345	-0.611089	-20.0307	-0.607972	-0.618944	-0.606351	-0.42282	-21.4485	-0.364536	-0.423685	-0.480239	-0.563384	-7.39811	-0.517186	-0.609581	0.250946	19.0874	-0.00705305	0.508945	-0.625384	-30.0077	-1.0073	-0.243469	-0.154778	-4.83968	-0.216435	-0.0931216	-0.188268	-2.56739
2018.75	2019.75	-1.99967	-163.564	-1.51547	-2.02645	-2.45709	-0.523021	-54.0334	-0.439333	-0.572564	-0.557167	-1.26611	-50.8184	-1.41753	-0.98527	-1.39552	-0.785616	-8.03133	-0.666272	-1.37688	-0.313696	-0.545872	-17.845	-0.526847	-0.445454	-0.665316	-0.43021	-21.8058	-0.410655	-0.270947	-0.60903	-1.40277	-18.3108	-1.3308	-1.47473	-0.936321	-70.5316	-0.603228	-1.26941	-0.382917	-18.3395	-0.355614	-0.41022	0.109923	3.42387	0.116933	0.102912	-0.6807	-9.23565
2019.75	2020.75	-0.471025	-38.3323		-0.909114	-0.0670367	-0.531392	-54.8592	-0.414388	-0.530854	-0.648935	-1.06105	-42.5534	-0.817951	-0.96416	-1.40104	-0.867654	-8.83555		-0.419022	-1.31523	-1.32532	-43.2091		-1.39586	-1.26088	-1.31665	-66.6817		-1.16425	-1.47569	-0.575328	-7.46498	-0.473676	-0.676979	-0.496476	-37.0347	-0.30444	-0.688513	0.148366	7.09278	0.156842	0.139891	0.291922	9.05762	0.272721	0.311124	-0.452517	-6.10845
2020.75	2021.75	-0.549941	-44.5263		-0.654498	-0.479485	-0.0478393	-4.93527	0.0692482	-0.0352753	-0.177491	0.15204	6.09259	0.395337	-0.34653	0.407312	-1.66646	-16.9039		-1.32143	-2.01044	-0.181359	-5.89684		-0.30168	-0.0671277	-0.16262	-8.22922		-0.151956	-0.179928	-1.69317	-21.8368	-1.56511	-1.82123	-0.732894	-54.1327	-0.583641	-0.882148	-0.447478	-21.3524		-0.464472	-0.390404	-12.0662		-0.387167	-0.126647	-1.70084
2021.75	2022.75	-0.549062	-44.2273		-1.13601	0.00378811	-0.334922	-34.5272	-0.204354	-0.566677	-0.233736	-0.6804	-27.243	-0.494099	-0.969433	-0.577668	0.573404	5.7936		-0.13654	1.2844	-1.3417	-43.5068		-1.19883	-1.49066	-0.705704	-35.6824		-0.98953	-0.428521	-0.777154	-9.96219	-0.628692	-0.925617	-0.564935	-41.3126		-0.622224	-0.753432	-35.8851		-0.770427	-0.995149	-30.6372		-0.991912	-1.15127	-15.3819
2022.75	2023.75	-1.22067	-97.819		-1.35232		-0.464475	-47.8487	-0.36491	-0.543543		-0.648296	-25.9364	-0.476113	-0.804804		-1.16851	-11.7601		-1.25561		-0.725857	-23.4732		-0.735584		-0.621767	-31.4127		-0.58954		-2.80234	-35.7035		-2.89972	-1.34606	-97.4473		-1.40335	-0.80524	-38.2814		-0.822234	-0.357597	-10.9661		-0.35436	-1.40323	-18.6513
## Southern Hemisphere regions GlaMBIE and per-method mass change results by hydrological year
start_date	end_date	SAN_glambie_mwe	SAN_glambie_gt	SAN_alt_mwe	SAN_demdiff_mwe	SAN_grace_mwe	ANT_glambie_mwe	ANT_glambie_gt	ANT_alt_mwe	ANT_demdiff_mwe	NZL_glambie_mwe	NZL_glambie_gt	NZL_demdiff_mwe
2000.25	2001.25	0.595598	17.4517		0.647233		0.0722875	9.19445		-0.0010538	0.111031	0.108439	0.111031
2001.25	2002.25	-1.05352	-30.8138		-1.00189		-0.312511	-39.6373		-0.385852	-1.32925	-1.28759	-1.32925
2002.25	2003.25	-0.0465103	-1.35789		-0.042229	-0.168484	-0.281085	-35.551		-0.354426	-0.970885	-0.932699	-0.970885
2003.25	2004.25	-1.37084	-39.95		-1.45675	-1.40263	0.0272323	3.43453	0.165125	-0.11066	-1.77376	-1.68981	-1.77376
2004.25	2005.25	-1.47849	-43.0091		-1.07315	-2.00153	0.0219715	2.76318	0.160256	-0.116313	0.932271	0.880699	0.932271
2005.25	2006.25	0.0674561	1.95873		-0.657582	0.674802	-0.479319	-60.1087	-0.357542	-0.601095	0.116411	0.109041	0.116411
2006.25	2007.25	-0.77647	-22.5054		-0.464447	-1.20619	-0.225815	-28.2375	-0.10369	-0.34794	0.278303	0.258458	0.278303
2007.25	2008.25	-1.45773	-42.1743		-0.688587	-2.34457	-0.0737401	-9.19459	0.0487351	-0.196215	-2.15709	-1.98603	-2.15709
2008.25	2009.25	-0.847705	-24.4805		-0.542979	-1.27012	-0.255946	-31.8222	-0.133118	-0.378773	-1.16838	-1.06639	-1.16838
2009.25	2010.25	0.674336	19.4383		-0.256724	1.4877	0.354114	43.9009	0.301554	0.406674	-0.231499	-0.20944	-0.231499
2010.25	2011.25	-1.54512	-44.4576		-0.931926	-2.276	0.0238467	2.94783	0.0324378	0.0152555	-2.60151	-2.33282	-2.60151
2011.25	2012.25	-2.4912	-71.5476	-2.85396	-1.5526	-3.06704	-0.119448	-14.723	-0.0821268	-0.156769	-1.10431	-0.981429	-1.10431
2012.25	2013.25	-0.340405	-9.7585	-0.252491	-0.86041	0.0916862	0.0242019	2.97444	0.0229587	0.0254451	0.0281474	0.0247903	0.0281474
2013.25	2014.25	-0.0708998	-2.02876	-0.430256	-0.321987	0.539543	-0.261147	-32.0018	-0.701064	0.178769	-0.0104528	-0.00912254	-0.0104528
2014.25	2015.25	-0.0993796	-2.83845	-0.49907	-1.04044	1.24137	0.0919168	11.2309	-0.0101133	0.193947	-0.0381191	-0.0329633	-0.0381191
2015.25	2016.25	-2.05538	-58.5966	-1.15301	-1.0396	-3.97353	0.076138	9.27573	0.21945	-0.0671743	-1.62622	-1.39326	-1.62622
2016.25	2017.25	-2.10452	-59.8863	-3.04913	-1.20813	-2.05629	0.0398105	4.83579	0.403468	-0.323847	0.126487	0.107357	0.126487
2017.25	2018.25	-1.09399	-31.0728	-0.689469	-1.2685	-1.32399	-0.425168	-51.4932	-0.568716	-0.281619	-2.75982	-2.32035	-2.75982
2018.25	2019.25	-1.35488	-38.4115	-1.28119	-1.18193	-1.60153	0.0888238	10.7259	0.00986079	0.167787	-2.19871	-1.83101	-2.19871
2019.25	2020.25	-0.661074	-18.7068	0.996082	-1.33341	-1.64589	-0.325612	-39.2028	0.146817	-0.798041	-1.73348	-1.42973	-1.73348
2020.25	2021.25	-1.42344	-40.2048		-1.44007	-1.52449	-0.283572	-34.0398	-0.108336	-0.458807	-0.561172	-0.458355	-0.561172
2021.25	2022.25	-1.06663	-30.0705		-1.07134	-1.17961	-0.048772	-5.83712	0.110569	-0.208113	-1.72692	-1.39671	-1.72692
2022.25	2023.25	-1.31963	-37.1332		-1.26799		-0.903044	-107.755	-0.743225	-1.06286	-1.71443	-1.3729	-1.71443
## Low-Latitude GlaMBIE and per-method mass change results by calendar year
start_date	end_date	TRP_glambie_mwe	TRP_glambie_gt	TRP_demdiff_mwe
2000	2001	0.157814	0.370526	0.157814
2001	2002	-0.132326	-0.307007	-0.132326
2002	2003	-0.560999	-1.28599	-0.560999
2003	2004	-0.698448	-1.58166	-0.698448
2004	2005	-1.10065	-2.4619	-1.10065
2005	2006	-1.25374	-2.7695	-1.25374
2006	2007	-0.29673	-0.647233	-0.29673
2007	2008	0.136694	0.294363	0.136694
2008	2009	0.50535	1.07421	0.50535
2009	2010	-0.877517	-1.84094	-0.877517
2010	2011	-0.889332	-1.84102	-0.889332
2011	2012	-0.0607926	-0.12416	-0.0607926
2012	2013	-0.00913421	-0.0184015	-0.00913421
2013	2014	-0.277643	-0.55162	-0.277643
2014	2015	-0.122406	-0.239795	-0.122406
2015	2016	-0.874956	-1.68976	-0.874956
2016	2017	-1.24479	-2.36942	-1.24479
2017	2018	-0.344273	-0.645752	-0.344273
2018	2019	-0.0545541	-0.100812	-0.0545541
2019	2020	-0.494991	-0.900958	-0.494991
2020	2021	-0.313938	-0.562695	-0.313938
2021	2022	0.0537939	0.094925	0.0537939
2022	2023	0.00328663	0.00570831	0.00328663
## Global GlaMBIE mass change results by calendar year
start_dates	end_dates	Global_mwe	Global_gt
2000	2001	-0.118935	-81.2177
2001	2002	-0.31048	-218.146
2002	2003	-0.178198	-126.044
2003	2004	-0.281406	-198.23
2004	2005	-0.308374	-219.078
2005	2006	-0.448832	-312.944
2006	2007	-0.403374	-278.198
2007	2008	-0.464625	-321.397
2008	2009	-0.257849	-176.3
2009	2010	-0.33455	-229.513
2010	2011	-0.340848	-233.792
2011	2012	-0.541207	-368.261
2012	2013	-0.275763	-186.324
2013	2014	-0.477549	-322.156
2014	2015	-0.246671	-169.747
2015	2016	-0.415087	-283.1
2016	2017	-0.491763	-330.241
2017	2018	-0.330001	-221.115
2018	2019	-0.36645	-246.408
2019	2020	-0.620329	-411.559
2020	2021	-0.601234	-397.746
2021	2022	-0.332399	-211.957
2022	2023	-0.703721	-460.966
2023	2024	-0.858926	-554.029
## Regional and global glacier mass corrected to the year 2000 (Farinotti et al., (2019), see Methods)
region_code	region_name	mass_2000_gt	cum_mass_change_gt_2000-2023	percentage_loss
ALA	Alaska	16497	1459.5	8.8
WNA	Western Canada & USA	950	216.6	22.8
ACN	Arctic Canada North	24105	733.9	3
ACS	Arctic Canada South	7648	554.9	7.3
GRL	Greenland Periphery	12525	842.1	6.7
ISL	Iceland	3372	200.3	5.9
SJM	Svalbard & Jan Mayen	6507	330.4	5
SCA	Scandinavia	275	39.7	14.4
RUA	Russian Arctic	11934	387.5	3.2
ASN	North Asia	137	31.7	23.1
CEU	Central Europe	122	47.3	38.7
CAU	Caucasus & Middle East	50	17.8	35.3
ASC	Central Asia	2946	250.2	8.5
ASW	South Asia West	2583	130.4	5
ASE	South Asia East	816	175	21.4
TRP	Low Latitudes	90	18.1	20.2
SAN	Southern Andes	4772	610.2	12.8
NZL	New Zealand	66	19.2	29.3
ANT	Antarctic & Subantarctic	26336	388.3	1.5
global	global	121729	6558.5	5.4
[truncated: 14 more columns]
