# Supplementary material for: Community estimate of global glacier mass changes from 2000 to 2023
Source: Nature. 2025 Feb 19;639(8054):382–8. doi: 10.1038/s41586-024-08545-z (PMC11903323; doi:10.1038/s41586-024-08545-z)
Supplement: Supplementary file 4 — Source Data Fig. 2 [file 41586_2024_8545_MOESM4_ESM.xlsx]

## Sheet: Figure 2
## Annual change (m w.e. yr-1)
alaska_start_dates	alaska_end_dates	alaska_annual_change_mwe	alaska_annual_errors_mwe	western_canada_us_start_dates	western_canada_us_end_dates	western_canada_us_annual_change_mwe	western_canada_us_annual_errors_mwe	arctic_canada_north_start_dates	arctic_canada_north_end_dates	arctic_canada_north_annual_change_mwe	arctic_canada_north_annual_errors_mwe	arctic_canada_south_start_dates	arctic_canada_south_end_dates	arctic_canada_south_annual_change_mwe	arctic_canada_south_annual_errors_mwe	greenland_periphery_start_dates	greenland_periphery_end_dates	greenland_periphery_annual_change_mwe	greenland_periphery_annual_errors_mwe	iceland_start_dates	iceland_end_dates	iceland_annual_change_mwe	iceland_annual_errors_mwe	svalbard_start_dates	svalbard_end_dates	svalbard_annual_change_mwe	svalbard_annual_errors_mwe	scandinavia_start_dates	scandinavia_end_dates	scandinavia_annual_change_mwe	scandinavia_annual_errors_mwe	russian_arctic_start_dates	russian_arctic_end_dates	russian_arctic_annual_change_mwe	russian_arctic_annual_errors_mwe	north_asia_start_dates	north_asia_end_dates	north_asia_annual_change_mwe	north_asia_annual_errors_mwe	central_europe_start_dates	central_europe_end_dates	central_europe_annual_change_mwe	central_europe_annual_errors_mwe	caucasus_middle_east_start_dates	caucasus_middle_east_end_dates	caucasus_middle_east_annual_change_mwe	caucasus_middle_east_annual_errors_mwe	central_asia_start_dates	central_asia_end_dates
1999.75	2000.75	0.386433	0.558578	1999.75	2000.75	0.947025	0.489094	1999.75	2000.75	-0.499537	0.233213	1999.75	2000.75	-0.818447	0.464738	1999.75	2000.75	-0.522883	0.639112	1999.75	2000.75	-1.10419	0.83541	1999.75	2000.75	0.179166	0.321135	1999.75	2000.75	0.668204	0.275218	1999.75	2000.75	0.158912	0.323636	1999.75	2000.75	0.0122355	0.422755	1999.75	2000.75	-0.445957	0.259233	1999.75	2000.75	-1.24944	0.384443	1999.75	2000.75
2000.75	2001.75	-0.10462	0.489776	2000.75	2001.75	-0.640787	0.302969	2000.75	2001.75	-0.227839	0.195241	2000.75	2001.75	-0.542591	0.412435	2000.75	2001.75	-0.360247	0.363861	2000.75	2001.75	-0.792482	0.74939	2000.75	2001.75	-0.385924	0.290049	2000.75	2001.75	-1.00288	0.140954	2000.75	2001.75	-0.337998	0.281808	2000.75	2001.75	-0.581717	0.237287	2000.75	2001.75	0.391452	0.163473	2000.75	2001.75	-0.712693	0.173305	2000.75	2001.75
2001.75	2002.75	-0.42013	0.484572	2001.75	2002.75	0.137096	0.310503	2001.75	2002.75	0.050914	0.178408	2001.75	2002.75	-0.120883	0.373872	2001.75	2002.75	0.0455336	0.362181	2001.75	2002.75	-0.712703	0.746197	2001.75	2002.75	-0.154031	0.283518	2001.75	2002.75	-1.24667	0.134714	2001.75	2002.75	-0.103826	0.279896	2001.75	2002.75	-0.827371	0.244967	2001.75	2002.75	-0.449112	0.164665	2001.75	2002.75	0.34503	0.175314	2001.75	2002.75
2002.75	2003.75	-0.843481	0.350074	2002.75	2003.75	-0.829271	0.291925	2002.75	2003.75	-0.150213	0.10059	2002.75	2003.75	-0.272051	0.21915	2002.75	2003.75	0.290663	0.353249	2002.75	2003.75	-1.02592	0.532335	2002.75	2003.75	-0.587938	0.200666	2002.75	2003.75	-1.52385	0.134432	2002.75	2003.75	-0.186821	0.197053	2002.75	2003.75	-0.684537	0.231096	2002.75	2003.75	-1.92092	0.163855	2002.75	2003.75	0.215471	0.170518	2002.75	2003.75
2003.75	2004.75	-1.69048	0.344299	2003.75	2004.75	-1.12229	0.294076	2003.75	2004.75	0.138229	0.0954895	2003.75	2004.75	0.0848748	0.210311	2003.75	2004.75	-0.418801	0.34186	2003.75	2004.75	-1.34241	0.530917	2003.75	2004.75	-0.383704	0.166944	2003.75	2004.75	-0.394533	0.143477	2003.75	2004.75	-0.457196	0.159913	2003.75	2004.75	-0.212209	0.239348	2003.75	2004.75	-0.618454	0.162314	2003.75	2004.75	0.511813	0.17076	2003.75	2004.75
2004.75	2005.75	-0.842402	0.344479	2004.75	2005.75	-1.58806	0.299457	2004.75	2005.75	-0.332794	0.0963645	2004.75	2005.75	-0.674721	0.21188	2004.75	2005.75	-0.73271	0.342104	2004.75	2005.75	-1.62464	0.531675	2004.75	2005.75	-0.323411	0.166648	2004.75	2005.75	-0.0404568	0.127817	2004.75	2005.75	-0.375998	0.158985	2004.75	2005.75	-0.167214	0.22486	2004.75	2005.75	-0.960846	0.158499	2004.75	2005.75	0.339323	0.161481	2004.75	2005.75
2005.75	2006.75	-0.278834	0.344937	2005.75	2006.75	-0.842589	0.295495	2005.75	2006.75	-0.0966481	0.0958338	2005.75	2006.75	-0.398755	0.210985	2005.75	2006.75	-0.111971	0.341411	2005.75	2006.75	-0.595764	0.530695	2005.75	2006.75	-0.0606961	0.166256	2005.75	2006.75	-2.09045	0.130738	2005.75	2006.75	0.0532621	0.159094	2005.75	2006.75	-0.584332	0.227939	2005.75	2006.75	-1.113	0.162179	2005.75	2006.75	-0.751659	0.161423	2005.75	2006.75
2006.75	2007.75	-0.599905	0.343954	2006.75	2007.75	0.201866	0.288845	2006.75	2007.75	-0.605635	0.0965326	2006.75	2007.75	-0.829775	0.212907	2006.75	2007.75	-0.570813	0.341852	2006.75	2007.75	-0.941699	0.530537	2006.75	2007.75	-0.190824	0.166358	2006.75	2007.75	0.103347	0.132401	2006.75	2007.75	-0.358848	0.158926	2006.75	2007.75	-0.644328	0.227916	2006.75	2007.75	-0.880097	0.160392	2006.75	2007.75	-1.43417	0.196766	2006.75	2007.75
2007.75	2008.75	0.562459	0.343897	2007.75	2008.75	0.323567	0.296046	2007.75	2008.75	-0.537949	0.0957146	2007.75	2008.75	-0.849574	0.210769	2007.75	2008.75	-0.381835	0.338108	2007.75	2008.75	-1.28035	0.530411	2007.75	2008.75	0.274752	0.166199	2007.75	2008.75	0.13151	0.1304	2007.75	2008.75	0.0364566	0.158909	2007.75	2008.75	-0.822975	0.224501	2007.75	2008.75	-0.835293	0.158369	2007.75	2008.75	-0.416609	0.168911	2007.75	2008.75
2008.75	2009.75	-1.08446	0.344559	2008.75	2009.75	-0.858674	0.303439	2008.75	2009.75	-0.500004	0.0962997	2008.75	2009.75	-0.967453	0.212722	2008.75	2009.75	-0.562357	0.338927	2008.75	2009.75	-0.00900736	0.530739	2008.75	2009.75	-0.195215	0.167303	2008.75	2009.75	-0.461607	0.127869	2008.75	2009.75	-0.00105806	0.159077	2008.75	2009.75	0.0756159	0.224052	2008.75	2009.75	-0.732947	0.164979	2008.75	2009.75	-0.287401	0.162657	2008.75	2009.75
2009.75	2010.75	-0.79761	0.34782	2009.75	2010.75	0.239457	0.289862	2009.75	2010.75	-0.290533	0.102903	2009.75	2010.75	-0.810699	0.226198	2009.75	2010.75	-0.741369	0.344874	2009.75	2010.75	-2.96013	0.530883	2009.75	2010.75	-0.00705616	0.199765	2009.75	2010.75	-1.13094	0.128009	2009.75	2010.75	0.0624412	0.196892	2009.75	2010.75	-0.299577	0.224303	2009.75	2010.75	-0.438222	0.158481	2009.75	2010.75	-0.829255	0.171177	2009.75	2010.75
2010.75	2011.75	-0.877296	0.300267	2010.75	2011.75	0.858998	0.299728	2010.75	2011.75	-0.83911	0.106136	2010.75	2011.75	-1.07331	0.218272	2010.75	2011.75	-0.960246	0.329438	2010.75	2011.75	-0.9527	0.443873	2010.75	2011.75	-0.524965	0.167439	2010.75	2011.75	-1.17494	0.113703	2010.75	2011.75	-0.452603	0.158933	2010.75	2011.75	-0.852899	0.224684	2010.75	2011.75	-1.36326	0.159328	2010.75	2011.75	-0.687642	0.167198	2010.75	2011.75
2011.75	2012.75	0.908308	0.300692	2011.75	2012.75	0.462517	0.293003	2011.75	2012.75	-0.642723	0.0985582	2011.75	2012.75	-0.867202	0.215791	2011.75	2012.75	-0.576125	0.329526	2011.75	2012.75	-0.557526	0.438686	2011.75	2012.75	0.0947263	0.165103	2011.75	2012.75	0.674529	0.111777	2011.75	2012.75	-0.200847	0.157361	2011.75	2012.75	-0.946567	0.224667	2011.75	2012.75	-1.52725	0.182362	2011.75	2012.75	-1.31569	0.180021	2011.75	2012.75
2012.75	2013.75	-1.35702	0.300166	2012.75	2013.75	-1.36176	0.19188	2012.75	2013.75	0.14317	0.0947214	2012.75	2013.75	-0.195768	0.211227	2012.75	2013.75	-0.359001	0.32405	2012.75	2013.75	-0.286063	0.432271	2012.75	2013.75	-0.874428	0.181821	2012.75	2013.75	-1.27333	0.119073	2012.75	2013.75	-0.488988	0.162876	2012.75	2013.75	-0.323926	0.233509	2012.75	2013.75	-0.29196	0.181836	2012.75	2013.75	-0.264575	0.175484	2012.75	2013.75
2013.75	2014.75	-1.13119	0.304885	2013.75	2014.75	-1.12501	0.190285	2013.75	2014.75	-0.252702	0.0965652	2013.75	2014.75	-0.472816	0.211564	2013.75	2014.75	-0.0960289	0.323503	2013.75	2014.75	-0.40776	0.433332	2013.75	2014.75	-0.472859	0.17466	2013.75	2014.75	-0.995899	0.117992	2013.75	2014.75	0.053402	0.157384	2013.75	2014.75	-0.322962	0.235233	2013.75	2014.75	-0.170887	0.181753	2013.75	2014.75	-1.13825	0.17227	2013.75	2014.75
2014.75	2015.75	-1.19077	0.298569	2014.75	2015.75	-2.20394	0.196993	2014.75	2015.75	-0.597939	0.101121	2014.75	2015.75	-0.655006	0.214412	2014.75	2015.75	0.128007	0.323389	2014.75	2015.75	0.927009	0.435637	2014.75	2015.75	-0.33898	0.165553	2014.75	2015.75	0.703079	0.114928	2014.75	2015.75	-0.430691	0.161384	2014.75	2015.75	-1.03339	0.236343	2014.75	2015.75	-1.61977	0.187197	2014.75	2015.75	-1.11711	0.191538	2014.75	2015.75
2015.75	2016.75	-0.927903	0.302038	2015.75	2016.75	-0.80712	0.191614	2015.75	2016.75	-0.15569	0.0956617	2015.75	2016.75	-0.704743	0.217517	2015.75	2016.75	-0.766548	0.324331	2015.75	2016.75	-1.08447	0.440418	2015.75	2016.75	-0.734284	0.170763	2015.75	2016.75	-0.476654	0.11489	2015.75	2016.75	-0.711836	0.164491	2015.75	2016.75	-0.247862	0.234601	2015.75	2016.75	-0.685574	0.187009	2015.75	2016.75	-0.929034	0.182131	2015.75	2016.75
2016.75	2017.75	-0.946368	0.284432	2016.75	2017.75	-0.252266	0.193367	2016.75	2017.75	0.129886	0.094865	2016.75	2017.75	-0.187722	0.208043	2016.75	2017.75	-0.079171	0.323487	2016.75	2017.75	-0.00967848	0.429574	2016.75	2017.75	-0.55732	0.16977	2016.75	2017.75	0.2074	0.113923	2016.75	2017.75	-0.200548	0.155052	2016.75	2017.75	-1.03137	0.236872	2016.75	2017.75	-1.56912	0.187648	2016.75	2017.75	-0.914357	0.181961	2016.75	2017.75
2017.75	2018.75	-1.35216	0.300475	2017.75	2018.75	-0.563384	0.192938	2017.75	2018.75	0.107316	0.0953253	2017.75	2018.75	0.124989	0.209361	2017.75	2018.75	0.250946	0.326158	2017.75	2018.75	-0.240457	0.440858	2017.75	2018.75	-0.615114	0.175728	2017.75	2018.75	-1.59627	0.112649	2017.75	2018.75	-0.419919	0.159933	2017.75	2018.75	-0.681437	0.237623	2017.75	2018.75	-1.39698	0.185987	2017.75	2018.75	-0.358204	0.210378	2017.75	2018.75
2018.75	2019.75	-1.99941	0.313887	2018.75	2019.75	-1.40277	0.179184	2018.75	2019.75	-0.523284	0.102649	2018.75	2019.75	-1.26503	0.240969	2018.75	2019.75	-0.936321	0.325656	2018.75	2019.75	-0.786336	0.44852	2018.75	2019.75	-0.545485	0.176473	2018.75	2019.75	-0.786878	0.113743	2018.75	2019.75	-0.430489	0.163477	2018.75	2019.75	-0.369757	0.2271	2018.75	2019.75	-0.995312	0.185588	2018.75	2019.75	-0.806126	0.182633	2018.75	2019.75
2019.75	2020.75	-0.470378	0.359885	2019.75	2020.75	-0.575328	0.200994	2019.75	2020.75	-0.538936	0.0981525	2019.75	2020.75	-1.07149	0.219765	2019.75	2020.75	-0.496476	0.335499	2019.75	2020.75	-0.86932	0.536238	2019.75	2020.75	-1.31721	0.204005	2019.75	2020.75	0.463628	0.158122	2019.75	2020.75	-1.30975	0.198865	2019.75	2020.75	-0.549377	0.266031	2019.75	2020.75	-0.748913	0.204238	2019.75	2020.75	-1.52995	0.195077	2019.75	2020.75
2020.75	2021.75	-0.549292	0.357283	2020.75	2021.75	-1.69317	0.225874	2020.75	2021.75	-0.0553888	0.098533	2020.75	2021.75	0.141587	0.217907	2020.75	2021.75	-0.732894	0.337624	2020.75	2021.75	-1.66813	0.536561	2020.75	2021.75	-0.173242	0.202184	2020.75	2021.75	-0.972347	0.150919	2020.75	2021.75	-0.155727	0.197925	2020.75	2021.75	-0.446817	0.266307	2020.75	2021.75	-0.613741	0.205646	2020.75	2021.75	-0.229923	0.195388	2020.75	2021.75
2021.75	2022.75	-0.548461	0.388412	2021.75	2022.75	-0.777154	0.302387	2021.75	2022.75	-0.342178	0.113558	2021.75	2022.75	-0.69042	0.253558	2021.75	2022.75	-0.564935	0.637159	2021.75	2022.75	0.571975	0.581815	2021.75	2022.75	-1.33371	0.231118	2021.75	2022.75	-0.40791	0.253818	2021.75	2022.75	-0.698718	0.232999	2021.75	2022.75	-1.0331	0.472469	2021.75	2022.75	-3.72868	0.309464	2021.75	2022.75	-0.894635	0.334553	2021.75	2022.75
2022.75	2023.75	-1.22118	0.6176	2022.75	2023.75	-2.80234	0.534559	2022.75	2023.75	-0.438675	0.162691	2022.75	2023.75	-0.617799	0.309275	2022.75	2023.75	-1.34606	0.636985	2022.75	2023.75	-1.16735	0.84089	2022.75	2023.75	-0.719716	0.337632	2022.75	2023.75	-1.22584	0.253844	2022.75	2023.75	-0.620289	0.357546	2022.75	2023.75	-0.911811	0.472498	2022.75	2023.75	-2.65522	0.319023	2022.75	2023.75	-0.503056	0.334536	2022.75	2023.75
## Cumulative change (Gt)
alaska_dates	alaska_cumulative_change_gt	alaska_cumulative_error_gt	western_canada_us_dates	western_canada_us_cumulative_change_gt	western_canada_us_cumulative_error_gt	arctic_canada_north_dates	arctic_canada_north_cumulative_change_gt	arctic_canada_north_cumulative_error_gt	arctic_canada_south_dates	arctic_canada_south_cumulative_change_gt	arctic_canada_south_cumulative_error_gt	greenland_periphery_dates	greenland_periphery_cumulative_change_gt	greenland_periphery_cumulative_error_gt	iceland_dates	iceland_cumulative_change_gt	iceland_cumulative_error_gt	svalbard_dates	svalbard_cumulative_change_gt	svalbard_cumulative_error_gt	scandinavia_dates	scandinavia_cumulative_change_gt	scandinavia_cumulative_error_gt	russian_arctic_dates	russian_arctic_cumulative_change_gt	russian_arctic_cumulative_error_gt	north_asia_dates	north_asia_cumulative_change_gt	north_asia_cumulative_error_gt	central_europe_dates	central_europe_cumulative_change_gt	central_europe_cumulative_error_gt	caucasus_middle_east_dates	caucasus_middle_east_cumulative_change_gt	caucasus_middle_east_cumulative_error_gt	central_asia_dates	central_asia_cumulative_change_gt	central_asia_cumulative_error_gt	south_asia_west_dates	south_asia_west_cumulative_change_gt	south_asia_west_cumulative_error_gt	south_asia_east_dates	south_asia_east_cumulative_change_gt	south_asia_east_cumulative_error_gt	low_latitudes_dates	low_latitudes_cumulative_change_gt	low_latitudes_cumulative_error_gt	southern_andes_dates	southern_andes_cumulative_change_gt
1999.75	0	0	1999.75	0	0	1999.75	0	0	1999.75	0	0	1999.75	0	0	1999.75	0	0	1999.75	0	0	1999.75	0	0	1999.75	0	0	1999.75	0	0	1999.75	0	0	1999.75	0	0	1999.75	0	0	1999.75	0	0	1999.75	0	0	2000	0	0	2000.25	0
2000.75	34.6558	48.3284	2000.75	13.7689	7.11567	2000.75	-52.3035	24.5793	2000.75	-33.3576	19.0185	2000.75	-46.6749	57.2148	2000.75	-12.1209	9.23183	2000.75	6.15674	10.8771	2000.75	1.97391	0.81518	2000.75	8.17891	16.652	2000.75	0.0303787	1.01578	2000.75	-0.953931	0.542788	2000.75	-1.60007	0.507308	2000.75	7.09768	13.4081	2000.75	10.3857	8.44521	2000.75	-1.13805	5.44607	2001	0.370526	0.534647	2001.25	17.4531
2001.75	25.3168	64.2591	2001.75	4.50251	8.37223	2001.75	-76.1424	32.003	2001.75	-55.4544	25.4087	2001.75	-78.5679	65.8435	2001.75	-20.7887	12.3975	2001.75	-7.07092	14.6692	2001.75	-0.980693	0.926332	2001.75	-9.20327	22.0943	2001.75	-1.40792	1.16707	2001.75	-0.124181	0.642334	2001.75	-2.50785	0.557154	2001.75	-8.59353	18.4395	2001.75	4.82727	11.0694	2001.75	-9.73602	7.58514	2002	0.0635188	0.743906	2002.25	-13.3593
2002.75	-12.0123	76.7346	2002.75	6.47432	9.50368	2002.75	-70.819	37.065	2002.75	-60.3733	29.6302	2002.75	-74.5701	73.3821	2002.75	-28.5556	14.8846	2002.75	-12.3368	17.5328	2002.75	-4.64361	1.02397	2002.75	-14.5384	26.3725	2002.75	-3.44506	1.31106	2002.75	-1.06744	0.729913	2002.75	-2.07076	0.602566	2002.75	-17.2546	22.362	2002.75	5.46745	13.0955	2002.75	-16.497	9.23953	2003	-1.22247	0.910562	2003.25	-14.719
2003.75	-86.6066	82.5732	2003.75	-5.38797	10.4183	2003.75	-86.5138	38.5429	2003.75	-71.4348	30.9527	2003.75	-49.2639	79.9057	2003.75	-39.6952	16.0099	2003.75	-32.385	18.8298	2003.75	-9.10885	1.12008	2003.75	-24.1307	28.2572	2003.75	-5.12344	1.42627	2003.75	-5.06463	0.83037	2003.75	-1.79928	0.642373	2003.75	-6.24183	25.7299	2003.75	-9.82488	14.9844	2003.75	-24.2057	10.6579	2004	-2.80413	1.03372	2004.25	-54.6706
2004.75	-235.404	88.0904	2004.75	-21.354	11.2833	2004.75	-72.0813	39.8273	2004.75	-67.9866	32.1185	2004.75	-85.4192	85.5759	2004.75	-54.218	17.0622	2004.75	-45.4353	19.6707	2004.75	-10.2618	1.19827	2004.75	-47.5865	29.4534	2004.75	-5.64155	1.53807	2004.75	-6.33956	0.898993	2004.75	-1.15798	0.680576	2004.75	-6.17961	28.4707	2004.75	-23.4365	16.4633	2004.75	-34.5179	11.9368	2005	-5.26603	1.14689	2005.25	-97.6813
2005.75	-309.204	93.0629	2005.75	-43.8221	12.1399	2005.75	-106.804	41.1243	2005.75	-95.3763	33.2878	2005.75	-148.137	90.9366	2005.75	-71.7295	18.0626	2005.75	-56.4064	20.4712	2005.75	-10.3797	1.25583	2005.75	-66.861	30.5828	2005.75	-6.04808	1.63033	2005.75	-8.30168	0.96286	2005.75	-0.735147	0.712676	2005.75	-3.04791	31.0062	2005.75	-12.7092	17.6268	2005.75	-38.4713	13.0641	2006	-8.03554	1.24904	2006.25	-95.7241
2006.75	-333.516	97.7328	2006.75	-55.6772	12.8855	2006.75	-116.881	42.3358	2006.75	-111.55	34.3905	2006.75	-157.639	95.9286	2006.75	-78.1275	18.9896	2006.75	-58.46	21.2312	2006.75	-16.4554	1.34802	2006.75	-64.1329	31.6591	2006.75	-7.46266	1.72132	2006.75	-10.5529	1.02674	2006.75	-1.6666	0.744528	2006.75	-27.4128	33.3303	2006.75	-39.6573	18.8114	2006.75	-50.2273	14.1077	2007	-8.68277	1.32894	2007.25	-118.231
2007.75	-385.573	102.191	2007.75	-52.8528	13.5481	2007.75	-179.982	43.6419	2007.75	-145.18	35.5087	2007.75	-205.662	100.713	2007.75	-88.203	19.8767	2007.75	-64.8998	21.968	2007.75	-16.1559	1.40318	2007.75	-82.4987	32.7103	2007.75	-9.01582	1.808	2007.75	-12.316	1.08345	2007.75	-3.43391	0.792384	2007.75	-43.6165	35.4897	2007.75	-57.2513	19.8434	2007.75	-55.4652	15.0756	2008	-8.38841	1.40415	2008.25	-160.407
2008.75	-336.999	106.457	2008.75	-48.3508	14.2119	2008.75	-235.992	44.8672	2008.75	-179.585	36.5739	2008.75	-237.506	105.168	2008.75	-101.851	20.7305	2008.75	-55.6519	22.6819	2008.75	-15.7757	1.45474	2008.75	-80.6344	33.7162	2008.75	-10.9911	1.88934	2008.75	-13.9731	1.13571	2008.75	-3.94441	0.822782	2008.75	-74.822	37.5554	2008.75	-79.3636	20.8554	2008.75	-61.7089	15.9788	2009	-7.3142	1.47593	2009.25	-184.889
2009.75	-430.204	110.645	2009.75	-60.2308	14.8875	2009.75	-288.014	46.0617	2009.75	-218.732	37.6388	2009.75	-283.992	109.475	2009.75	-101.947	21.5408	2009.75	-62.2054	23.3808	2009.75	-17.1064	1.50401	2009.75	-80.6885	34.6949	2009.75	-10.8104	1.96456	2009.75	-15.413	1.18888	2009.75	-4.29461	0.849824	2009.75	-55.5188	39.6388	2009.75	-63.5413	21.9549	2009.75	-67.1635	16.8193	2010	-9.15514	1.54879	2010.25	-165.452
2010.75	-498.424	114.71	2010.75	-56.9366	15.4688	2010.75	-318.221	47.3313	2010.75	-251.509	38.7865	2010.75	-344.732	113.779	2010.75	-133.266	22.3769	2010.75	-62.4417	24.3394	2010.75	-20.3574	1.55888	2010.75	-77.5004	36.1432	2010.75	-11.5233	2.03746	2010.75	-16.2654	1.23471	2010.75	-5.29931	0.880045	2010.75	-62.5363	41.6093	2010.75	-53.2162	23.006	2010.75	-73.3438	17.6189	2011	-10.9962	1.61396	2011.25	-209.911
2011.75	-573.096	117.671	2011.75	-45.1864	16.0769	2011.75	-405.402	48.8156	2011.75	-294.869	39.853	2011.75	-422.701	117.597	2011.75	-143.307	22.9114	2011.75	-79.9729	25.0063	2011.75	-23.7257	1.6032	2011.75	-100.59	37.0742	2011.75	-13.5439	2.11019	2011.75	-18.8906	1.28537	2011.75	-6.12768	0.907559	2011.75	-60.6445	43.4682	2011.75	-49.4913	23.9813	2011.75	-71.1211	18.3811	2012	-11.1203	1.6746	2012.25	-281.46
2012.75	-496.162	120.57	2012.75	-38.8959	16.6303	2012.75	-472.132	50.0077	2012.75	-329.874	40.8499	2012.75	-469.057	121.257	2012.75	-149.162	23.4184	2012.75	-76.8179	25.6239	2012.75	-21.7973	1.63937	2012.75	-110.828	37.9509	2012.75	-15.7768	2.181	2012.75	-21.802	1.34835	2012.75	-7.70356	0.940691	2012.75	-69.3965	45.1226	2012.75	-54.0568	24.7747	2012.75	-78.0024	19.1171	2013	-11.1387	1.73258	2013.25	-291.219
2013.75	-610.539	123.464	2013.75	-57.3104	16.8859	2013.75	-457.278	50.9888	2013.75	-337.77	41.7494	2013.75	-497.68	124.681	2013.75	-152.155	23.899	2013.75	-105.865	26.393	2013.75	-25.4274	1.68613	2013.75	-135.734	38.8846	2013.75	-16.5375	2.25234	2013.75	-22.3529	1.40094	2013.75	-8.01863	0.968214	2013.75	-82.4217	46.7824	2013.75	-67.4426	25.6308	2013.75	-84.842	19.8732	2014	-11.6903	1.80085	2014.25	-293.249
2014.75	-705.413	126.336	2014.75	-72.4355	17.1259	2014.75	-483.477	51.9998	2014.75	-356.825	42.6416	2014.75	-505.266	127.996	2014.75	-156.404	24.3729	2014.75	-121.532	27.0587	2014.75	-28.2586	1.72726	2014.75	-133.016	39.7186	2014.75	-17.2927	2.32248	2014.75	-22.672	1.45141	2014.75	-9.36626	0.996178	2014.75	-85.3244	48.3273	2014.75	-69.308	26.3728	2014.75	-91.9998	20.5681	2015	-11.9301	1.86605	2015.25	-296.088
2015.75	-804.79	129.043	2015.75	-101.894	17.4243	2015.75	-545.426	53.1589	2015.75	-383.201	43.5481	2015.75	-495.248	131.225	2015.75	-146.78	24.8465	2015.75	-132.733	27.6388	2015.75	-26.2654	1.76282	2015.75	-154.917	40.5916	2015.75	-19.6982	2.39392	2015.75	-25.6655	1.51044	2015.75	-10.6811	1.02907	2015.75	-104.479	49.8999	2015.75	-70.3378	27.0985	2015.75	-98.8943	21.2495	2016	-13.6199	1.93201	2016.25	-354.685
2016.75	-881.843	131.715	2016.75	-112.619	17.6519	2016.75	-561.545	54.1019	2016.75	-411.556	44.4643	2016.75	-554.678	134.426	2016.75	-157.996	25.3228	2016.75	-156.931	28.263	2016.75	-27.6129	1.79616	2016.75	-191.085	41.5034	2016.75	-20.2727	2.45956	2016.75	-26.9193	1.56125	2016.75	-11.7682	1.05748	2016.75	-114.668	51.4253	2016.75	-81.845	27.9208	2016.75	-101.736	21.8956	2017	-15.9893	1.99693	2017.25	-414.572
2017.75	-960.038	134.049	2017.75	-115.951	17.8734	2017.75	-548.107	55.0118	2017.75	-419.103	45.2675	2017.75	-560.758	137.505	2017.75	-158.095	25.762	2017.75	-175.248	28.8561	2017.75	-27.0283	1.82736	2017.75	-201.267	42.2658	2017.75	-22.6522	2.52735	2017.75	-29.7583	1.61581	2017.75	-12.8318	1.08504	2017.75	-113.394	52.8748	2017.75	-84.3592	28.6494	2017.75	-121.363	22.7603	2018	-16.6351	2.07284	2018.25	-445.636
2018.75	-1071.2	136.656	2018.75	-123.349	18.0942	2018.75	-537.012	55.9143	2018.75	-414.083	46.0657	2018.75	-541.67	140.569	2018.75	-160.563	26.217	2018.75	-195.411	29.4803	2018.75	-31.5156	1.87064	2018.75	-222.568	43.0721	2018.75	-24.2174	2.59223	2018.75	-32.2588	1.66642	2018.75	-13.246	1.11933	2018.75	-143.402	54.526	2018.75	-89.1989	29.3676	2018.75	-123.931	23.3834	2019	-16.7359	2.16983	2019.25	-484.039
2019.75	-1234.74	139.565	2019.75	-141.66	18.3022	2019.75	-591.073	57.0038	2019.75	-464.858	47.1698	2019.75	-612.202	143.599	2019.75	-168.602	26.6824	2019.75	-213.243	30.0929	2019.75	-33.7214	1.90349	2019.75	-244.388	43.8988	2019.75	-25.0629	2.64937	2019.75	-34.021	1.71305	2019.75	-14.1726	1.14529	2019.75	-161.741	55.9727	2019.75	-85.775	30.1976	2019.75	-133.166	23.9823	2020	-17.6368	2.2713	2020.25	-502.747
2020.75	-1273.02	143.005	2020.75	-149.125	18.536	2020.75	-646.711	57.9911	2020.75	-507.83	48.061	2020.75	-649.236	146.713	2020.75	-177.454	27.3333	2020.75	-256.188	30.9499	2020.75	-32.4254	1.96051	2020.75	-310.721	45.1967	2020.75	-26.3134	2.72611	2020.75	-35.3324	1.76644	2020.75	-15.9206	1.17641	2020.75	-154.649	57.3991	2020.75	-76.7174	31.0505	2020.75	-139.275	24.5785	2021	-18.1995	2.46156	2021.25	-542.954
2021.75	-1317.5	146.32	2021.75	-170.962	18.854	2021.75	-652.425	58.9039	2021.75	-502.156	48.8759	2021.75	-703.369	149.813	2021.75	-194.375	27.9792	2021.75	-261.82	31.6992	2021.75	-35.1357	2.01466	2021.75	-318.601	46.3308	2021.75	-27.3258	2.80066	2021.75	-36.3952	1.81855	2021.75	-16.1817	1.20372	2021.75	-176.001	59.9559	2021.75	-88.7836	32.7115	2021.75	-140.976	25.8245	2022	-18.1046	2.80026	2022.25	-573.026
2022.75	-1361.68	150.141	2022.75	-180.924	19.3621	2022.75	-687.7	60.1199	2022.75	-529.8	49.976	2022.75	-744.682	160.301	2022.75	-188.596	28.7067	2022.75	-305.068	32.7222	2022.75	-36.2694	2.14918	2022.75	-353.93	47.8884	2022.75	-29.656	3.02424	2022.75	-42.78	1.95592	2022.75	-17.1915	1.28122	2022.75	-211.886	62.7739	2022.75	-119.421	35.4235	2022.75	-156.358	27.3223	2023	-18.0989	3.13712	2023.25	-610.158
2023.75	-1459.53	159.43	2023.75	-216.627	20.9284	2023.75	-732.891	62.5315	2023.75	-554.517	51.5566	2023.75	-842.129	170.196	2023.75	-200.344	30.1728	2023.75	-328.343	34.681	2023.75	-39.6668	2.28142	2023.75	-385.268	51.3224	2023.75	-31.7032	3.23193	2023.75	-47.2751	2.0782	2023.75	-17.7558	1.35365	2023.75	-250.168	65.476	2023.75	-130.387	37.8659	2023.75	-175.009	28.7529	2024	-20.401	3.71641
[truncated: 30 more columns]
