# Supplementary material for: Community estimate of global glacier mass changes from 2000 to 2023
Source: Nature. 2025 Feb 19;639(8054):382–8. doi: 10.1038/s41586-024-08545-z (PMC11903323; doi:10.1038/s41586-024-08545-z)
Supplement: Supplementary file 5 — Source Data Extended Data Fig. 1 [file 41586_2024_8545_MOESM5_ESM.xlsx]

## Sheet: ED Figure 1
Research team	Observation method	Sensor / Product	Alaska	Western Canada & USA	Arctic Canada North	Arctic Canada South	Greenland Periphery	Iceland	Svalbard	Scandinavia	Russian Arctic	North Asia	Central Europe	Caucasus	Central Asia	South Asia West	South Asia East	Low Latitudes	Southern Andes	New Zealand	Antarctic & Subantarctic
Abdullahi et al.	DEM differencing	TanDEM-X					1
Andreassen et al.	DEM differencing	Airborne LiDAR								1
Bolch et al.	Altimetry	ICESat					1
Box et al.	Hybrid	In situ | GRACE	1		1	1		1	1		1
Braun et al.	DEM differencing	TanDEM-X																1	1
Brun et al.	DEM differencing	ASTER													1	1	1
Colgan et al.	Hybrid	GRACE | ICESat			1	1	-1
Dussaillant et al.	Hybrid	In situ | ASTER | SPOT-5/6/7 | SRTM | TanDEM-X	1	1	1	1	1	1	1	1	1	1	1	1	1	1	1	1	1	1	1
Dussaillant et al.	DEM differencing	ASTER																1	1
Foresta et al.	Altimetry	CryoSat-2						1
Gardner et al.	Altimetry	ICESat			1	1	1		1		1										1
Harig et al.	Gravimetry	GRACE/-FO	1	-1	1	1		1	1		1				-1				-1	-1
Hugonnet et al.	DEM differencing	ArcticDEM | ASTER | REMA	1	1	1	1	1	1	1	1	1	1	1	1	1	1	1	1	1	1	1
Huss et al.	Hybrid	In situ | ASTER | ArcticDEM | REMA	1	1	1	1	1	1	1	1	1	1	1	1	1	1	1	1	1	1	1
Jacob et al.	Gravimetry	GRACE	1	-1	1	1		1	1	-1	1	-1	-1	-1	-1	-1	-1	-1	1	-1
Jakob et al.	Altimetry	CryoSat-2	1		1	1	1	1	1		1				1	1	1		1		1
Ke et al.	Hybrid	ICESat-2 | SRTM													1	1	1
Khan et al.	Altimetry	ICESat/-2			1	1	1														1
King et al.	DEM differencing	HMA DEM | SRTM															1
Krieger et al.	DEM differencing	SRTM | TanDEM-X																	1
Menounos et al.	Hybrid	ICESat-2 | COP30		1
Menounos et al.	Altimetry	ICESat-2 | GEDI		1
Menounos et al.	Glaciological	In situ		1
Miles et al.	Hybrid	In situ | ASTER | modelling													-1	-1	-1
Nilsson et al.	Altimetry	CryoSat-2 | EnviSat | ERS-1/2 | ICESat/-2					1
Pálsson et al.	Glaciological	In situ						-1
Pálsson et al.	Hybrid	In situ | modelling						1
Pfeffer et al.	Gravimetry	GRACE/-FO			1	1		1	1		1
Pfeffer et al.	Gravimetry	GRACE/-FO			1	1		1	1		1
Piermattei et al.	DEM differencing	ASTER						1
Piermattei et al.	DEM differencing	ArcticDEM | SPOT-5						1
Richter et al.	Gravimetry	GRACE																	1
Sasgen et al.	Gravimetry	GRACE/-FO	1	-1	1	1		1	1	-1	1	-1	-1		-1	-1	-1	-1	1	-1
Seehaus et al.	DEM differencing	SRTM | TanDEM-X																1
Sommer et al.	DEM differencing	TanDEM-X									1		1
Sutterley et al.	Gravimetry	GRACE/-FO	1		1	1		1	1		1								1
Tepes et al.	Altimetry	CryoSat-2			1	1		1	1		1
Treichler et al.	Altimetry	ICESat													-1	-1	-1
Treichler et al.	Altimetry	ICESat													1	1	1
WGMS	Glaciological	In situ	1	1	1	1	1	1	1	1	1	1	1	1	1	1	1	1	1	1	1
Wouters et al.	Gravimetry	GRACE/-FO	1	-1	1	1		1	1	-1	1	-1	-1	-1	-1	-1	-1	-1	1	-1
Zheng et al.	DEM differencing	ArcticDEM			1	1	1	1	1	1	1
