# Supplementary material for: Community estimate of global glacier mass changes from 2000 to 2023
Source: Nature. 2025 Feb 19;639(8054):382–8. doi: 10.1038/s41586-024-08545-z (PMC11903323; doi:10.1038/s41586-024-08545-z)
Supplement: Supplementary file 6 — Source Data Extended Data Fig. 3 [file 41586_2024_8545_MOESM6_ESM.xlsx]

## Sheet: ED Figure 3 - altimetry period
## Altimetry observation period, mass change rate (m w.e. yr-1)
Region	start_year	end_year	combined_change	glaciological_change	DEMdifferencing_change	altimetry_change	combined_std	glaciological_std	DEMdifferencing_std	altimetry_std
Alaska	2010.75	2019.75	-0.99	-1.08	-1.12	-0.95	0.79	0.75	0	0.77
Western Canada & USA	2012.75	2022.75	-1.08	-1.1	-1.17	-0.98	0.6	0.54	0	0.59
Arctic Canada North	2002.75	2023.75	-0.3	-0.44	-0.33	-0.26	0.29	0.36	0	0.29
Arctic Canada South	2002.75	2023.75	-0.58	-0.44	-0.66	-0.49	0.41	0.37	0	0.44
Greenland Periphery	2002.75	2021.75	-0.41	-0.84	-0.47	-0.36	0.38	0.64	0	0.22
Iceland	2010.75	2019.75	-0.38	-0.4	-0.47	-0.38	0.6	0.61	0	0.86
Svalbard & Jan Mayen	2003.75	2019.75	-0.36	-0.61	-0.38	-0.34	0.31	0.31	0	0.38
Scandinavia	2002.75	2023.75	-0.58	-0.72	-0.58		0.79	0.83	0
Russian Arctic	2003.75	2019.75	-0.29	-0.62	-0.26	-0.27	0.24	0.4	0	0.28
North Asia	2002.75	2023.75	-0.58	-0.52	-0.58		0.33	0.34	0
Central Europe	2002.75	2023.75	-1.18	-1.25	-1.18		0.83	0.71	0
Caucasus & Middle East	2002.75	2023.75	-0.64	-0.63	-0.64		0.56	0.52	0
Central Asia	2002.75	2020.75	-0.16	-0.43	-0.18	-0.14	0.29	0.2	0	0.39
South Asia West	2002.75	2020.75	-0.14	-0.7	-0.14	-0.14	0.37	0.55	0	0.41
South Asia East	2002.75	2020.75	-0.48	-0.83	-0.48	-0.49	0.32	0.29	0	0.53
Low Latitudes	2003	2023	-0.41	-1.02	-0.41		0.5	0.44	0
Southern Andes	2011.25	2020.25	-1.14	-0.98	-1.09	-1.02	0.92	0.45	0	1.27
New Zealand	2002.25	2023.25	-1	-0.47	-1		1.06	0.95	0
Antarctic & Subantarctic Islands	2003.25	2023.25	-0.13	-0.13	-0.21	-0.06	0.27	0.37	0	0.31

## Sheet: ED Figure 3 - gravimetry period
## Gravimetry observation period, mass change rate (m w.e. yr-1)
Region	start_year	end_year	combined_change	glaciological_change	DEMdifferencing_change	gravimetry_change	combined_std	glaciological_std	DEMdifferencing_std	gravimetry_std
Alaska	2002.75	2022.75	-0.74	-0.79	-0.87	-0.62	0.63	0.66	0	0.68
Western Canada & USA	2002.75	2023.75	-0.77	-0.96	-0.86	-1.03	0.92	0.9	0	2.26
Arctic Canada North	2002.75	2022.75	-0.29	-0.42	-0.3	-0.3	0.3	0.38	0	0.3
Arctic Canada South	2002.75	2022.75	-0.55	-0.41	-0.64	-0.55	0.4	0.38	0	0.47
Greenland Periphery	2002.75	2023.75	-0.44	-0.83	-0.48		0.41	0.62	0
Iceland	2002.75	2022.75	-0.76	-0.67	-0.77	-0.74	0.87	0.71	0	1.08
Svalbard & Jan Mayen	2002.75	2022.75	-0.44	-0.7	-0.45	-0.45	0.43	0.45	0	0.48
Scandinavia	2002.75	2023.75	-0.57	-0.7	-0.57	1.12	0.81	0.84	0	7.04
Russian Arctic	2002.75	2022.75	-0.33	-0.72	-0.33	-0.35	0.34	0.47	0	0.39
North Asia	2002.75	2023.75	-0.59	-0.53	-0.59	0.58	0.33	0.35	0	8.34
Central Europe	2002.75	2023.75	-1.19	-1.26	-1.19	-0.76	0.85	0.72	0	7.8
Caucasus & Middle East	2002.75	2023.75	-0.63	-0.63	-0.63	-0.32	0.57	0.53	0	11.9
Central Asia	2002.75	2023.75	-0.22	-0.48	-0.24	-0.21	0.34	0.25	0	0.83
South Asia West	2002.75	2023.75	-0.22	-0.74	-0.22	-0.28	0.4	0.54	0	1.27
South Asia East	2002.75	2023.75	-0.54	-0.87	-0.53	-0.39	0.4	0.36	0	3.22
Low Latitudes	2003	2023	-0.43	-1.04	-0.43	-2.36	0.52	0.45	0	14.35
Southern Andes	2002.25	2022.25	-0.96	-0.89	-0.91	-1.13	0.84	0.55	0	1.45
New Zealand	2002.25	2023.25	-0.93	-0.41	-0.93	-0.46	1.06	0.93	0	15.81
Antarctic & Subantarctic Islands	2002.25	2023.25	-0.15	-0.15	-0.23		0.27	0.36	0
