# Supplementary material for: Community estimate of global glacier mass changes from 2000 to 2023
Source: Nature. 2025 Feb 19;639(8054):382–8. doi: 10.1038/s41586-024-08545-z (PMC11903323; doi:10.1038/s41586-024-08545-z)
Supplement: Supplementary file 7 — Source Data Extended Data Fig. 4 [file 41586_2024_8545_MOESM7_ESM.xlsx]

## Sheet: ED Figure 4
## GlaMBIE combined annual mass changes (Gt)
start_date	end_date	global_change_gt	global_error_gt	greenland_antarctic_change_gt	greenland_antarctic_error_gt	large_glacier_regions_change_gt	large_glacier_regions_error_gt	small_glacier_regions_change_gt	small_glacier_regions_error_gt
2000	2001	-78.0441	111.561	-60.2871	80.0938	-22.9932	77.248	5.23615	7.97295
2001	2002	-215.169	95.3001	-61.3888	63.5897	-146.781	70.7725	-6.99974	5.45023
2002	2003	-128.466	91.1463	-20.7583	64.0798	-101.062	64.5122	-6.64605	6.2938
2003	2004	-192.672	72.7989	-8.53169	50.4226	-154.763	52.2073	-29.3774	5.62502
2004	2005	-229.237	73.0222	-11.1279	49.5484	-196.224	53.3822	-21.8849	5.24695
2005	2006	-315.037	74.1907	-73.7681	51.7826	-214.586	52.8579	-26.6834	5.37205
2006	2007	-279.89	72.7732	-94.0863	50.8287	-167.545	51.7789	-18.2584	5.59601
2007	2008	-323.166	71.7851	-65.9892	49.5101	-254.136	51.6658	-3.0403	5.70048
2008	2009	-178.632	71.8618	-41.4514	49.8123	-135.905	51.4875	-1.27571	5.64807
2009	2010	-231.238	71.2935	-65.2774	49.3187	-147.72	51.1815	-18.2408	5.5583
2010	2011	-231.197	72.2582	-9.29381	50.0036	-218.814	51.8677	-3.08836	5.53503
2011	2012	-365.947	68.1127	-97.4214	49.014	-270.284	46.915	1.75822	5.99577
2012	2013	-188.021	67.3505	-52.8205	48.7051	-130.941	46.1832	-4.2597	5.56843
2013	2014	-304.738	66.4705	-88.7034	48.5085	-194.265	45.2414	-21.7697	4.29871
2014	2015	-149.889	65.9404	23.3627	47.7692	-148.888	45.253	-24.364	4.29076
2015	2016	-284.974	66.7726	-6.30308	47.7718	-243.24	46.4652	-35.4314	4.17331
2016	2017	-340.608	68.3596	-20.5554	48.247	-303.017	48.2592	-17.0353	4.03844
2017	2018	-217.687	66.3907	-40.2666	49.0755	-165.72	44.53	-11.7002	4.04985
2018	2019	-243.813	66.5408	-14.6793	48.1302	-209.366	45.7829	-19.7678	3.88415
2019	2020	-412.965	69.9914	-27.9163	49.593	-364.569	49.2264	-20.4798	4.01135
2020	2021	-405.039	76.2068	-116.392	51.2253	-271.91	56.2293	-16.7376	4.65975
2021	2022	-217.716	81.6846	-84.1228	52.0345	-106.401	62.7932	-27.1924	4.66927
2022	2023	-460.299	100.829	-93.9974	72.9126	-341.272	69.4251	-25.0294	5.50541
2023	2024	-548.025	120.161	-146.363	86.2412	-354.126	83.2239	-47.5365	8.65475
## Annual mass-change rates over IPCC and GlaMBIE periods are available from the following sources:
GlaMBIE results combined and per method	Extended Data Figure 3 (source data) and Extended Data Table 2
GlaMBIE results over IPCC periods	Extended Data Table 3
