# Supplementary material for: Community estimate of global glacier mass changes from 2000 to 2023
Source: Nature. 2025 Feb 19;639(8054):382–8. doi: 10.1038/s41586-024-08545-z (PMC11903323; doi:10.1038/s41586-024-08545-z)
Supplement: Supplementary file 8 — Source Data Extended Data Fig. 5 [file 41586_2024_8545_MOESM8_ESM.xlsx]

## Sheet: ED Figure 5
year	GlaMBIE_cum_changes_gt	GlaMBIE_cum_errors_gt	CMIP-6_ssp-126_GLOBAL_sig_97.5	CMIP-6_ssp-126_GLOBAL_median	CMIP-6_ssp-126_GLOBAL_sig_2.5	CMIP-6_ssp-858_GLOBAL_sig_97.5	CMIP-6_ssp-858_GLOBAL_median	CMIP-6_ssp-858_GLOBAL_sig_2.5	CMIP-5_RCP-2.6_GLOBAL_sig_97.5	CMIP-5_RCP-2.6_GLOBAL_median	CMIP-5_RCP-2.6_GLOBAL_sig_2.5	CMIP-5_RCP-8.5_GLOBAL_sig_97.5	CMIP-5_RCP-8.5_GLOBAL_median	CMIP-5_RCP-8.5_GLOBAL_sig_2.5
2000	0	111.588
2001	-215.315	146.765
2002	-344.012	172.781
2003	-537.027	187.496
2004	-766.147	201.218
2005	-1081.07	214.464	-1081.07	-1081.1	-1081.07	-1081.07	-1081.1	-1081.07
2006	-1360.84	226.478	-1070.39	-1301	-1605.89	-1065.02	-1297.6	-1606.68	-1360.84	-1360.8	-1360.84	-1360.84	-1360.8	-1360.84
2007	-1683.89	237.586	-1203.48	-1550.1	-2062.39	-1200.93	-1549	-2076.41	-1204.3	-1556.1	-2291.6	-1030.27	-1647.5	-2513.83
2008	-1862.4	248.22	-1362.92	-1881.3	-2577.87	-1389.43	-1878	-2581.46	-1157.43	-1761.8	-3145.73	-1060.45	-1951.2	-3727.39
2009	-2093.35	258.259	-1530.41	-2117.4	-3128.14	-1566.55	-2113.2	-3116.15	-1121.79	-2001.3	-3915.15	-1112.64	-2404.9	-4712.66
2010	-2323.92	268.18	-1745.68	-2522.2	-3565.32	-1773.96	-2523.3	-3526	-1181.31	-2277.3	-4776.8	-1047.68	-2700.7	-5748.11
2011	-2689.74	276.698	-1934.06	-2856.8	-4030.01	-1989.18	-2853.6	-3995.5	-1178.65	-2524.7	-5540.33	-1077.45	-2984.8	-6681.56
2012	-2877.64	284.78	-2164.33	-3186.8	-4838.88	-2208.34	-3192.6	-4781.71	-1159.81	-2711.7	-6414.18	-1053.9	-3355.3	-7740.34
2013	-3182.26	292.438	-2285.84	-3500.1	-5725.88	-2340.95	-3529.3	-5671.18	-999.241	-2983.4	-7252.82	-1048.91	-3761.2	-8715.82
2014	-3332.02	299.783	-2736.95	-3821.9	-6026.24	-2792.32	-3830	-5960.71	-1131.51	-3287	-7883.3	-1038.21	-4069.3	-9488.37
2015	-3616.87	307.132	-3125.6	-4092.8	-6343.36	-3099.43	-4095.3	-6250.43	-1260.67	-3679.8	-8537.5	-1227.45	-4352.1	-10184.6
2016	-3957.9	314.651	-3409.24	-4413.6	-6837.76	-3398.04	-4400.3	-6806.43	-1339.93	-4096.3	-9142.14	-1301.15	-4933.1	-11176.3
2017	-4177.75	321.581	-3807.96	-4906.7	-7582.88	-3839.71	-4923	-7604.59	-1292.85	-4382.9	-9898.75	-1299.79	-5354.4	-12197.8
2018	-4423.21	328.396	-4308.32	-5266.4	-8037.79	-4331.86	-5272.8	-7983.46	-1305.67	-4660.7	-10504.3	-1239.97	-5780.4	-13287.5
2019	-4836.06	335.774	-4555.76	-5624.4	-8372.61	-4574.73	-5633	-8317.49	-1363.12	-4956.9	-11161.2	-1234.06	-6241.2	-14275.9
2020	-5240.55	344.316	-4940.77	-6007.6	-8774.99	-4852.2	-6024.2	-8623.38	-1465.36	-5236.9	-11833.1	-1314.37	-6567	-15240.9
2021	-5457.72	353.875	-5149.89	-6497.6	-9318.16	-5044.7	-6426.9	-9018.8	-1515.01	-5630	-12694	-1440.7	-6865.8	-16225.1
2022	-5918.68	367.961	-5447.16	-6914.4	-9822.05	-5217.25	-6785.6	-9461.81	-1711.75	-5966.4	-13596.7	-1395.46	-7329.6	-16988.9
2023	-6469.83	387.087	-5743.32	-7318.2	-10405.9	-5580.33	-7263.3	-10090.5	-1778.56	-6378.7	-14289.5	-1397.16	-7847.9	-17800.3
2024			-6026.4	-7802	-11077.9	-5920.51	-7739.1	-10725.8	-1812.48	-6801	-15083.7	-1467.35	-8213.7	-18822.8
2025			-6349.73	-8261.1	-11785.1	-6294.12	-8224.6	-11398.7	-1823.57	-7063.3	-15802.7	-1661.01	-8682.9	-19710.6
2026			-6657.03	-8737.3	-12629	-6559.57	-8662.4	-12007.4	-1956.97	-7396.4	-16486.3	-1844.15	-9249.8	-20703.9
2027			-6839.07	-9223.5	-13390.4	-6999.27	-9159.5	-12808.9	-2101.15	-7765.8	-17147.2	-1852.65	-9773.1	-21702.4
2028			-7296.43	-9712.3	-14286.6	-7337.79	-9634.7	-13581.4	-2167.81	-8202.1	-17850.2	-1921.93	-10276.4	-22753.4
2029			-7580.31	-10211	-15103.6	-7649.29	-10110.9	-14339.8	-2182.33	-8647.1	-18555.1	-2075.55	-10797	-23762.2
2030			-7946.75	-10726.9	-15960.1	-7996.54	-10672.3	-15046.2	-2184.55	-8968.9	-19278.6	-2062.42	-11404.5	-24786.2
2031			-8351.52	-11222.1	-16756.4	-8368.13	-11214	-15791.2	-2341.62	-9241.4	-19956.9	-2197.97	-11867.1	-25970.9
2032			-8726.4	-11650.1	-17581.5	-8708.22	-11802.2	-16578.1	-2432.28	-9665.4	-20772.8	-2223.16	-12279.4	-26969.1
2033			-9098.03	-12180.3	-18290.5	-9078.67	-12353.5	-17474.1	-2469.73	-10081	-21540.1	-2270.15	-12747.7	-27943.3
2034			-9491.28	-12683.8	-19117.8	-9454.92	-12930.8	-18485.6	-2671.62	-10449.5	-22286.9	-2289.45	-13166.6	-28906.7
2035			-9838.17	-13198.5	-19846.6	-9849.69	-13356.3	-19423.7	-2765.51	-10752.2	-23033.8	-2387.45	-13830.5	-29810.4
2036			-10247.8	-13701.6	-20699	-10243.3	-13912.8	-20341.5	-2863.51	-11234.7	-23805.4	-2452.05	-14529.4	-30883.8
2037			-10532.2	-14217.6	-21660.9	-10627.5	-14502.4	-21168.2	-2955.78	-11698.7	-24412.3	-2439.25	-15213.4	-31811.4
2038			-10887.8	-14733.4	-22508.7	-10998.9	-15099.4	-22076	-2941.66	-12123.1	-25044.9	-2547.5	-15817.6	-32950.3
2039			-11276.8	-15223	-23479.6	-11348.1	-15729.2	-22917.8	-2929.56	-12377.9	-25566.7	-2685.72	-16269.3	-33969.6
2040			-11616.4	-15722.9	-24333.9	-11702.9	-16376.7	-24027.1	-2983.29	-12734.5	-26068.1	-2905.36	-16790.1	-35234.3
2041			-11812.2	-16258.5	-25143.5	-12044.6	-16995.1	-25132.9	-3175.02	-12955.1	-26559.4	-2924.22	-17333.8	-36309.7
2042			-12037.6	-16838.2	-26010.4	-12409.3	-17633.9	-26173.7	-3268.27	-13254.3	-27270.7	-3128.6	-17874.7	-37399.3
2043			-12363.9	-17395.7	-26929.2	-12921.1	-18303.7	-27370.8	-3336.57	-13562.5	-27992.3	-3224.2	-18344	-38453.5
2044			-12603.4	-17888.3	-27861.5	-13417.9	-18973.1	-28484.1	-3415.72	-14033	-28657.8	-3400.54	-18863.1	-39568.4
2045			-12833.9	-18362.4	-28639	-13841.7	-19709.2	-29664.8	-3507.71	-14344.8	-29327.1	-3726.02	-19357.3	-40865
2046			-13060.5	-18882.7	-29586.6	-14196.2	-20336.8	-30861.8	-3624.38	-14701.9	-29985.3	-3981.38	-19920.9	-41919.6
2047			-13478.6	-19456.6	-30585.9	-14578.8	-21048.2	-32203.7	-3727.57	-15050.6	-30843.7	-4085.92	-20592.1	-43099.1
2048			-13700.4	-19946.6	-31556.3	-15093.6	-21792.8	-33464.9	-3827.07	-15297.1	-31529.2	-4589.69	-21220.5	-44367
2049			-13956.4	-20446.6	-32399.4	-15588.9	-22513	-34701.4	-3908.89	-15722.2	-32326.2	-4825.41	-21839.1	-45776.2
2050			-14291.3	-20932.6	-33279.6	-16166.6	-23269.8	-35956.1	-4027.37	-16118.2	-33133.6	-5057.96	-22395.9	-47034.5
2051			-14620.7	-21440.2	-34109.2	-16789.7	-24029.7	-37357.5	-4028.17	-16318.5	-33757	-5375.27	-22828.5	-48309.8
2052			-14933	-21917.7	-35057	-17205.8	-24740.8	-38737.9	-4096.99	-16667.9	-34375.7	-5663.08	-23436.1	-49520.3
2053			-15224.2	-22440.5	-35955.6	-17709.8	-25465.8	-40023.9	-4163.58	-17098.8	-34951	-5808.97	-24102.4	-50868.3
2054			-15549	-22955.9	-36836.8	-18175.2	-26278.1	-41334.8	-4365.56	-17582.4	-35518	-6125.19	-24554.1	-52082.7
2055			-15884.6	-23467.8	-37569.1	-18663.7	-26974.1	-43036.3	-4444.67	-17914.2	-36212.6	-6282.54	-25231.8	-53132.3
2056			-16145	-23953.6	-38379.5	-19163.3	-27702.2	-44372.2	-4601.52	-18252.3	-36886.3	-6393.98	-25889.5	-54377.8
2057			-16445.6	-24525.1	-39089.8	-19675.7	-28386	-45699.2	-4695.71	-18506.7	-37482.2	-6572.95	-26508.9	-55672
2058			-16773	-25101.4	-40005.6	-20244.2	-29198.9	-47147.3	-4806.38	-18642.3	-38120	-6749.56	-27440	-56916.8
2059			-17091.6	-25674.9	-40852.3	-20762.7	-29972.3	-48714.6	-4835.18	-19015.2	-38877.3	-6930.72	-28399	-58217.5
2060			-17332.9	-26110.7	-41536.5	-21135.1	-30774.8	-50240.4	-4859.65	-19298.1	-39719.4	-7172.62	-29201.6	-59493.8
2061			-17574	-26580.3	-42418.9	-21610.1	-31652.2	-51816.8	-4998.59	-19699	-40402.6	-7470.11	-30076.2	-60723.4
2062			-17858.2	-27037.1	-43221.7	-22107.8	-32590.3	-53242.1	-5091.8	-20039.8	-41282.9	-7702.47	-30868.5	-62056
2063			-18224.2	-27501.8	-43927.2	-22618.4	-33418.6	-54586.6	-5226.17	-20373.4	-42027.9	-8000.89	-31765.7	-63468.2
2064			-18516.8	-27948.2	-44693	-23060.3	-34315.7	-56189.1	-5340.13	-20682.3	-42558.1	-8414.36	-32435.1	-65039.6
2065			-18772	-28375.4	-45571.6	-23602	-35113.8	-57705.6	-5457	-21016	-43175.8	-8562.7	-33314.2	-66462.2
2066			-18948.2	-28865.1	-46447.4	-24208.9	-36021.7	-59228.8	-5472.65	-21389.9	-43898	-8715.95	-34002.4	-67943.2
2067			-19101.8	-29310.1	-47327.4	-24809	-36924.1	-60777.4	-5477.29	-21933.6	-44673.9	-8988.76	-34723.7	-69601.9
2068			-19390.5	-29794.9	-48105.2	-25408.9	-37785.9	-62333.9	-5573.24	-22277.5	-45527.6	-9220.15	-35531.9	-71050.8
2069			-19655.2	-30363.5	-48952	-25934.2	-38652.5	-63808.5	-5712.99	-22457	-46223.1	-9489.78	-36349.3	-72503.4
2070			-19907.3	-30790.4	-49943.4	-26452.9	-39514.7	-65357.6	-5805.23	-22674.1	-46855.5	-9827.91	-37124.5	-73873.3
2071			-20144.4	-31217	-50826.8	-26993.6	-40537.2	-66774.6	-5833.35	-22915.2	-47716.1	-10191.7	-37998.8	-75420.1
2072			-20537.4	-31648.6	-51709.4	-27578.8	-41493	-68095.4	-5818.4	-23261.9	-48472.4	-10433.7	-38863.6	-76998.7
2073			-20826.4	-32139.1	-52608.8	-28153.1	-42547.8	-69623.5	-5811.16	-23576.2	-49142.8	-10689.1	-39611	-78556.8
2074			-21050.2	-32619.6	-53313.9	-28828.7	-43535.3	-71233.4	-5869.76	-24007.1	-49794.2	-10909.8	-40382	-80005.2
2075			-21199.2	-32995.6	-53952.9	-29415.5	-44496	-73001.3	-5922.25	-24299.5	-50475.9	-11228	-41130.3	-81473.2
2076			-21486	-33379.2	-54770.3	-29999.3	-45448	-74637.1	-6018.9	-24616.2	-51071.7	-11535.6	-41764.3	-83071.1
2077			-21694.9	-33761	-55665	-30573.2	-46472.2	-76400.6	-6291.93	-24881.6	-51670.2	-12012.9	-42521	-84498.7
2078			-21940.3	-34175.7	-56511.6	-31060.5	-47468	-78178.2	-6434.75	-25258.8	-52355.4	-12509.9	-43346	-85975.5
2079			-22203.4	-34639.6	-57297.3	-31630	-48503.5	-79887.4	-6409.69	-25594.9	-52893.2	-12744.3	-44257.1	-87385.9
2080			-22383.9	-35046.6	-58030.7	-32216.5	-49444.4	-81521.5	-6395.32	-25770.1	-53450.3	-13055.1	-45006.7	-88799.2
2081			-22588.7	-35485.7	-58894	-32747	-50395.1	-83204.8	-6381.52	-25941.9	-53983.6	-13461	-45934.4	-90130.8
2082			-22756.9	-35964.4	-59534.5	-33455.6	-51356.2	-84845.4	-6366.15	-26185.4	-54498.7	-13873.9	-46811.2	-91608.7
2083			-23044.3	-36380.2	-60151.3	-34062.8	-52403.1	-86400.5	-6446.63	-26371.4	-55006	-14129.2	-47568.3	-92933.1
2084			-23198.6	-36741	-60840.9	-34584	-53366.4	-88160.2	-6557.93	-26678.5	-55544.5	-14513.7	-48309.4	-94333.6
2085			-23411.7	-37132.2	-61663.1	-35124.8	-54410.3	-89861.7	-6569.79	-26963.7	-56051.9	-14925.9	-49218	-95983.6
2086			-23571.9	-37460.4	-62275.5	-35742.7	-55414.1	-91726.9	-6611.58	-27147.4	-56612.3	-15426.5	-50137.8	-97433
2087			-23842.1	-37924.9	-63070.2	-36350	-56416.5	-93642.8	-6660.07	-27519.2	-57205.1	-15788.8	-51079.3	-98848.3
2088			-24080.7	-38294.3	-63782.3	-37088.1	-57423.1	-95584	-6817.56	-27877.7	-57726.5	-16066.9	-52073.1	-100222
2089			-24367.2	-38616.3	-64360.9	-37700.1	-58488.7	-97442.9	-7003.85	-28290	-58313.3	-16612.4	-53080	-101651
2090			-24533.7	-39004.1	-64958.3	-38262.4	-59487.7	-99253.1	-7114.85	-28528.3	-58855.2	-17162.2	-53980.7	-102920
2091			-24731.5	-39432.6	-65572.2	-38956.6	-60468.8	-101150	-7196.14	-28691.7	-59449	-17851.5	-54777.5	-104285
2092			-24968.6	-39824.4	-66258.3	-39642.8	-61441	-103056	-7219.03	-29008.5	-60003	-18225.6	-55557.7	-105596
2093			-25114.8	-40158.2	-67018.9	-40324.7	-62531	-104913	-7232.34	-29304.6	-60520.6	-18686	-56375.5	-107014
2094			-25264.4	-40522.6	-67887.2	-41161.3	-63521.4	-106789	-7350	-29682.1	-61057.9	-19039.6	-57417	-108241
2095			-25425.2	-40828.8	-68720.4	-41883.9	-64587.9	-108606	-7248.41	-29956.5	-61553.8	-19438.2	-58351.4	-109581
2096			-25601.7	-41153.5	-69413.7	-42601.1	-65574.8	-110420	-7264.91	-30156.3	-62077.4	-19918.5	-59302.5	-110731
2097			-25737.6	-41459.7	-70238.3	-43235.8	-66616.1	-112226	-7358.14	-30465.7	-62589.2	-20371.4	-60042.6	-111977
2098			-25843.5	-41780.1	-71027.6	-44082.1	-67613.2	-113864	-7392.09	-30622.9	-63173.8	-20929.5	-60866.3	-113192
2099			-26035.1	-42163.5	-71663	-44800.8	-68640.8	-115634	-7360.75	-30864.2	-63728	-21226.2	-61680.8	-114486
2100			-26141.8	-42432.4	-72347.8	-45585	-69658.6	-117445	-7415.99	-31089.5	-64227.1	-21709.2	-62537	-115623
